# Supplementary material for: Diversity of sugar-diphospholipid-utilizing glycosyltransferase families
Source: Commun Biol. 2024 Mar 7;7:285. doi: 10.1038/s42003-024-05930-2 (PMC10920833; doi:10.1038/s42003-024-05930-2)
Supplement: Supplementary file 3 — Supplementary Data 1 [file 42003_2024_5930_MOESM3_ESM.xlsx]

## Sheet: Book2
Species	Accession number
Salmonella enterica	AAO71288.1
Salmonella enterica	AAV79366.1
Salmonella enterica	ACF62503.1
Salmonella enterica	ACF69468.1
Salmonella enterica	ACF92659.1
Salmonella enterica	CAR61594.1
Salmonella enterica	ACH77456.1
Salmonella enterica	CAR39498.1
Salmonella enterica	AAL22572.1
Vibrio cholerae	AAL76923.1
Taylorella equigenitalis	ADU91200.1
Haemophilus parainfluenzae	EGC72795.1
Aeromonas salmonicida	WP_005318160.1
Vibrio cholerae	AAL77359.1
Mycetohabitans rhizoxinica	CBW75858.1
Pectobacterium atrosepticum	CAG73082.1
Escherichia coli	AAB18599.1
Erwinia amylovora	CBA19033.1
Xenorhabdus bovienii	WP_012990589.1
Proteus mirabilis	CAR46213.1
Providencia rettgeri	EFE51464.1
Pseudomonas aeruginosa	AAG08384.1
Klebsiella pneumoniae	BAH65745.1
Vibrio cholerae	AAL77364.1
Leptospira borgpetersenii	WP_011670128.1
Escherichia coli	AAC69661.1
Escherichia coli	AAA24524.1
Salmonella enterica	AAA27206.1
Salmonella enterica	AAS22256.1
Salmonella enterica	NP_462613.1
Salmonella enterica	AAS22257.1
Escherichia coli	CAR10296.1
Escherichia coli	BAI33254.1
Escherichia coli	AAC69671.1
Escherichia coli	AAC69682.1
Cupriavidus metallidurans	WP_011517284.1
Escherichia coli	AAC69648.1
