# Supplementary material for: Diversity of sugar-diphospholipid-utilizing glycosyltransferase families
Source: Commun Biol. 2024 Mar 7;7:285. doi: 10.1038/s42003-024-05930-2 (PMC10920833; doi:10.1038/s42003-024-05930-2)
Supplement: Supplementary file 4 — Supplementary Data 2 [file 42003_2024_5930_MOESM4_ESM.xlsx]

## Sheet: supplementary-table2
Species	Serotype	Accession number	CAZy family
Acinetobacter baumannii	O1	AHB32215.1	GT122
Acinetobacter nosocomialis	O2	AHB32538.1
Acinetobacter baumannii	O3	AHB32563.2	GT129
Acinetobacter nosocomialis	O4	AHB32666.1
Acinetobacter baumannii	O5	AHB32242.2
Acinetobacter baumannii	O6	AHB32267.1
Acinetobacter baumannii	O8	AHB32311.1
Acinetobacter baumannii	O10	AHB32411.1	GT130
Acinetobacter nosocomialis	O11	AHB32510.1	GT134
Acinetobacter baumannii	O12	AHB32774.1
Acinetobacter baumannii	O13	AHB32386.1
Acinetobacter baumannii	O14	AHB32687.1	GT123
Acinetobacter baumannii	O15	AHB32490.1	GT134
Acinetobacter baumannii	O17	AHB32462.1	GT122
Acinetobacter baumannii	O18	AHB32334.1	GT122
Acinetobacter baumannii	O19	AHB32832.1
Acinetobacter baumannii	O20	AHB32614.2
Acinetobacter baumannii	O21	AHB32283.1	GT122
Acinetobacter baumannii	O22	AHB32438.2
Acinetobacter baumannii	O23	AHB32637.1	GT122
Acinetobacter baumannii	O24	AHB32586.1
Acinetobacter baumannii	O25	AHB32861.1	GT122
Acinetobacter baumannii	O26	AHB32799.1	GT122
Acinetobacter baumannii	O27	AHB32357.1
Streptococcus pneumoniae	1	CAI32705.1
Streptococcus pneumoniae	2	CAI32727.1
Streptococcus pneumoniae	4	CAI32772.1	GT134
Streptococcus pneumoniae	5	CAI32797.1
Streptococcus pneumoniae	6A	CAI32823.1	GT131
Streptococcus pneumoniae	6B	CAI32843.1	GT131
Streptococcus pneumoniae	7A	CAI32867.1
Streptococcus pneumoniae	7B	CAI32889.1
Streptococcus pneumoniae	7C	CAI32910.1
Streptococcus pneumoniae	7F	CAI32935.1
Streptococcus pneumoniae	8	CAI32957.1	GT125
Streptococcus pneumoniae	9A	CAI32973.1
Streptococcus pneumoniae	9L	CAI32993.1
Streptococcus pneumoniae	9N	CAI33011.1
Streptococcus pneumoniae	9V	CAI33029.1
Streptococcus pneumoniae	10F	CAI33105.1
Streptococcus pneumoniae	10A	CAI33048.1
Streptococcus pneumoniae	10B	CAI34733.1
Streptococcus pneumoniae	10C	CAI33084.1
Streptococcus pneumoniae	11F	CAI33207.1
Streptococcus pneumoniae	11A	CAI33128.1
Streptococcus pneumoniae	11B	CAI33149.1
Streptococcus pneumoniae	11C	CAI33169.1
Streptococcus pneumoniae	11D	CAI33188.1
Streptococcus pneumoniae	12F	CAI33278.1
Streptococcus pneumoniae	12A	CAI33226.1
Streptococcus pneumoniae	12B	CAI33252.1
Streptococcus pneumoniae	13	CAI33309.1	GT125
Streptococcus pneumoniae	14	CAI33324.1
Streptococcus pneumoniae	15F	CAI33412.1
Streptococcus pneumoniae	15A	CAI33343.1
Streptococcus pneumoniae	15B	CAI33366.1
Streptococcus pneumoniae	15C	CAI33389.1
Streptococcus pneumoniae	16F	CAI33466.1
Streptococcus pneumoniae	16A	CAI33441.1	GT125
Streptococcus pneumoniae	17F	CAI33515.1
Streptococcus pneumoniae	17A	CAI33491.1
Streptococcus pneumoniae	18F	CAI33610.1
Streptococcus pneumoniae	18A	CAI33537.1
Streptococcus pneumoniae	18B	CAI33561.1
Streptococcus pneumoniae	18C	CAI33585.1
Streptococcus pneumoniae	19F	CAI33700.1	GT131
Streptococcus pneumoniae	19A	CAI33631.1	GT131
Streptococcus pneumoniae	19B	CAI33652.1
Streptococcus pneumoniae	19C	CAI33675.1
Streptococcus pneumoniae	20	CAI33718.1	GT122
Streptococcus pneumoniae	21	CAI33745.1
Streptococcus pneumoniae	22F	CAI33798.1
Streptococcus pneumoniae	22A	CAI33774.1
Streptococcus pneumoniae	23F	CAI33862.1
Streptococcus pneumoniae	23A	CAI33817.1
Streptococcus pneumoniae	23B	CAI33840.1
Streptococcus pneumoniae	24F	CAI33941.1
Streptococcus pneumoniae	24A	CAI33890.1
Streptococcus pneumoniae	24B	CAI33915.1
Streptococcus pneumoniae	25F	CAI33983.1	GT134
Streptococcus pneumoniae	25A	CAI33966.2	GT134
Streptococcus pneumoniae	27	CAI34008.1	GT122
Streptococcus pneumoniae	28F	CAI34057.2
Streptococcus pneumoniae	28A	CAI34032.1
Streptococcus pneumoniae	29	CAI34080.1	GT125
Streptococcus pneumoniae	31	CAI34099.1
Streptococcus pneumoniae	32F	CAI34150.1	GT128
Streptococcus pneumoniae	32A	CAI34124.1	GT128
Streptococcus pneumoniae	33F	CAI34254.1	GT127
Streptococcus pneumoniae	33A	CAI34177.1	GT127
Streptococcus pneumoniae	33B	CAI34198.1	GT127
Streptococcus pneumoniae	33C	CAI34217.1	GT127
Streptococcus pneumoniae	33D	CAI34236.1	GT127
Streptococcus pneumoniae	34	CAI34269.1	GT131
Streptococcus pneumoniae	35F	CAI34348.1	GT125
Streptococcus pneumoniae	35A	CAI34286.1	GT125
Streptococcus pneumoniae	35B	CAI34310.1	GT125
Streptococcus pneumoniae	35C	CAI34328.1	GT125
Streptococcus pneumoniae	36	CAI34369.1	GT125
Streptococcus pneumoniae	38	CAI34407.1	GT134
Streptococcus pneumoniae	39	CAI34436.1
Streptococcus pneumoniae	40	CAI34454.1
Streptococcus pneumoniae	41F	CAI34498.1
Streptococcus pneumoniae	41A	CAI34475.1
Streptococcus pneumoniae	42	CAI34519.1	GT125
Streptococcus pneumoniae	43	CAI34544.1	GT125
Streptococcus pneumoniae	44	CAI34753.1
Streptococcus pneumoniae	45	CAI34587.1
Streptococcus pneumoniae	46	CAI34613.1
Streptococcus pneumoniae	47F	CAI34657.1	GT125
Streptococcus pneumoniae	47A	CAI34641.1	GT125
Streptococcus pneumoniae	48	CAI34680.1	GT128
Yersinia pseudotuberculosis	O:1a	AAN23041.1
Yersinia pseudotuberculosis	O:1b	CAB63298.1	GT135
Yersinia pseudotuberculosis	O:1c	ADI59429.1
Yersinia pseudotuberculosis	O:2a	AAN23078.1
Yersinia pseudotuberculosis	O:2b	ADI59445.1
Yersinia pseudotuberculosis	O:2c	AKA20935.1
Yersinia pseudotuberculosis	O:3	AKA20948.1	GT135
Yersinia pseudotuberculosis	O:4a	AKA20966.1
Yersinia pseudotuberculosis	O:4b	AAN23057.1
Yersinia pseudotuberculosis	O:5a	AKA20981.1
Yersinia pseudotuberculosis	O:5b	AKA20999.1
Yersinia pseudotuberculosis	O:6	AEP25500.1
Yersinia pseudotuberculosis	O:7	AEP25477.1
Yersinia pseudotuberculosis	O:8	AKL88154.1
Yersinia similis	O:9	CDF66396.1	GT133
Yersinia pseudotuberculosis	O:10	ADX97403.1
Yersinia pseudotuberculosis	O:11	ACV52983.1	GT135
Yersinia similis	O:12	AFV46136.1	GT122
Yersinia pseudotuberculosis	O:14	ACV53000.1	GT135
Yersinia pseudotuberculosis	O:15	CAX18360.1
Escherichia coli	O1	ADC54929.1
Escherichia coli	O2	ADC54941.1
Escherichia coli	O3	ACH97152.1
Escherichia coli	O4	AAT85653.1	GT122
Escherichia coli	O5	BAQ00569.1	GT132
Escherichia coli	O6	BAQ00581.1	GT134
Escherichia coli	O7	AAD44158.1	GT135
Escherichia coli	O10	BAQ00622.1	GT122
Escherichia coli	O11	ADV17650.1	GT124
Escherichia coli	O12	BAQ00634.1
Escherichia coli	O13	BAQ02138.1	GT126
Escherichia coli	O15	AAV74543.1
Escherichia coli	O16	BAQ00653.1	GT131
Escherichia coli	O17	BAQ02105.1
Escherichia coli	O18ab	BAQ00669.1	GT131
Escherichia coli	O18ac	BAQ00687.1	GT131
Escherichia coli	O19	BAQ00705.1	GT131
Escherichia coli	O20	BAQ00719.1
Escherichia coli	O21	ACH97162.1
Escherichia coli	O22	BAQ00736.1
Escherichia coli	O23	BAQ00746.1	GT122
Escherichia coli	O24	ABB29906.1	GT122
Escherichia coli	O25	ADI43263.1
Escherichia coli	O26	AAN60459.1
Escherichia coli	O27	ADI43271.1	GT124
Escherichia coli	O28ab	BAQ00758.1	GT135
Escherichia coli	O28ac	BAQ00768.1	GT134
Escherichia coli	O29	ACA24852.1	GT122
Escherichia coli	O30	BAQ00780.1	GT133
Escherichia coli	O32	ACD37058.1
Escherichia coli	O33	BAQ00795.1	GT129
Escherichia coli	O34	BAQ00812.1
Escherichia coli	O35	ACV67289.1	GT122
Escherichia coli	O36	BAQ00830.1
Escherichia coli	O37	BAQ00846.1
Escherichia coli	O38	BAQ00858.1	GT123
Escherichia coli	O39	BAQ00879.1	GT135
Escherichia coli	O40	ACD37117.1
Escherichia coli	O41	BAQ00893.1
Escherichia coli	O42	BAQ00911.1	GT134
Escherichia coli	O43	BAQ00927.1
Escherichia coli	O44	BAQ00945.1
Escherichia coli	O45	AAX07747.1	GT130
Escherichia coli	O46	BAQ00957.1	GT125
Escherichia coli	O48	BAQ00975.1
Escherichia coli	O49	BAQ00994.1
Escherichia coli	O50	BAQ01012.1
Escherichia coli	O51	BAQ01024.1	GT122
Escherichia coli	O53	BAQ01043.1
Escherichia coli	O54	BAQ02116.1	GT122
Escherichia coli	O55	AAL67557.1
Escherichia coli	O56	ABB29916.1	GT122
Escherichia coli	O58	ACA24882.1
Escherichia coli	O59	AAV74376.1
Escherichia coli	O61	ADJ19217.1
Escherichia coli	O63	BAQ01097.1
Escherichia coli	O64	BAQ01114.1
Escherichia coli	O65	BAQ01137.1	GT131
Escherichia coli	O66	AAZ20761.1
Escherichia coli	O68	BAQ01155.1
Escherichia coli	O69	BAQ01169.1
Escherichia coli	O70	BAQ01187.1	GT132
Escherichia coli	O71	ADI77033.1	GT132
Escherichia coli	O73	AAY23733.1
Escherichia coli	O74	BAQ01207.1
Escherichia coli	O75	ADC54967.1	GT122
Escherichia coli	O76	BAQ01218.1
Escherichia coli	O77	BAQ02177.1
Escherichia coli	O78	ACV67297.1	GT122
Escherichia coli	O79	ACA24739.1
Escherichia coli	O80	BAQ01238.1
Escherichia coli	O81	BAQ01252.1	GT123
Escherichia coli	O82	BAQ01266.1
Escherichia coli	O83	BAQ01277.1
Escherichia coli	O84	BAQ01293.1
Escherichia coli	O85	ADC54974.1
Escherichia coli	O86	AAO37717.1
Escherichia coli	O87	ACA24901.1	GT122
Escherichia coli	O88	BAQ01317.1
Escherichia coli	O90	BAQ01361.1
Escherichia coli	O91	AAK60458.1
Escherichia coli	O93	BAQ01386.1
Escherichia coli	O96	BAQ01419.1
Escherichia coli	O98	ABB04486.1
Escherichia coli	O100	BAQ01456.1
Escherichia coli	O102	BAQ01494.1
Escherichia coli	O103	AAS73171.1
Escherichia coli	O104	AAK64372.1	GT122
Escherichia coli	O105	ACA24829.1	GT122
Escherichia coli	O106	BAQ02189.1
Escherichia coli	O107	ACH97132.1	GT134
Escherichia coli	O108	BAQ01516.1
Escherichia coli	O109	ADR74237.1
Escherichia coli	O110	BAQ01533.1
Escherichia coli	O111	AAD46730.1
Escherichia coli	O112ab	ACD37086.1	GT124
Escherichia coli	O112ac	BAQ01545.1
Escherichia coli	O113	AAD50486.1	GT124
Escherichia coli	O114	AAT77177.1	GT132
Escherichia coli	O115	ADN43838.1
Escherichia coli	O116	BAQ01563.1
Escherichia coli	O117	ABE98413.1	GT134
Escherichia coli	O118	BAQ02200.1	GT122
Escherichia coli	O119	ADB02825.1
Escherichia coli	O120	BAQ01584.1	GT123
Escherichia coli	O121	AAO39700.1	GT135
Escherichia coli	O123	BAQ02224.1	GT135
Escherichia coli	O124	BAQ02241.1
Escherichia coli	O125	BAQ01598.1
Escherichia coli	O126	ABE98419.1
Escherichia coli	O127	BAQ01623.1
Escherichia coli	O128	AAO37701.1
Escherichia coli	O129	BAQ02259.1	GT126
Escherichia coli	O130	ACD37157.1
Escherichia coli	O131	BAQ01641.1	GT123
Escherichia coli	O132	BAQ01659.1	GT129
Escherichia coli	O133	BAQ01675.1	GT131
Escherichia coli	O134	BAQ01687.1
Escherichia coli	O135	BAQ02275.1	GT126
Escherichia coli	O136	BAQ01702.1
Escherichia coli	O137	BAQ02286.1
Escherichia coli	O138	AAZ85713.1	GT126
Escherichia coli	O139	AAZ85718.1	GT131
Escherichia coli	O140	BAQ01716.1
Escherichia coli	O141	ABI98976.1
Escherichia coli	O142	BAQ01732.1	GT131
Escherichia coli	O143	ACA24764.1	GT129
Escherichia coli	O144	BAQ01743.1	GT123
Escherichia coli	O145	AAV74530.1
Escherichia coli	O146	ABE98437.1
Escherichia coli	O147	ABI98986.1
Escherichia coli	O148	ABA42232.1
Escherichia coli	O149	ABI98966.1
Escherichia coli	O150	ACA24803.1
Escherichia coli	O151	BAQ02302.1	GT122
Escherichia coli	O152	ACA24821.1	GT122
Escherichia coli	O153	BAQ01759.1
Escherichia coli	O154	BAQ01780.1
Escherichia coli	O155	AAV74550.1
Escherichia coli	O156	BAQ01793.1
Escherichia coli	O157	AAC32340.1
Escherichia coli	O158	ADN43871.1
Escherichia coli	O159	ACA24890.1
Escherichia coli	O160	BAQ01812.1
Escherichia coli	O161	ADJ19203.1
Escherichia coli	O163	BAQ01843.1	GT135
Escherichia coli	O164	BAQ02323.1
Escherichia coli	O165	ADN43883.1
Escherichia coli	O166	ADC54957.1	GT122
Escherichia coli	O167	ACD37046.1	GT129
Escherichia coli	O168	ACD36996.1
Escherichia coli	O169	BAQ01860.1	GT122
Escherichia coli	O170	BAQ01878.1
Escherichia coli	O171	BAQ01894.1
Escherichia coli	O172	AAT28922.1
Escherichia coli	O173	ADN43894.1	GT122
Escherichia coli	O174	BAQ01907.1
Escherichia coli	O175	BAQ01917.1
Escherichia coli	O176	BAQ01935.1
Escherichia coli	O177	AAY28257.1	GT126
Escherichia coli	O178	BAQ01948.1	GT125
Escherichia coli	O179	BAQ01960.1
Escherichia coli	O180	BAQ01982.1	GT132
Escherichia coli	O181	BAQ01999.1	GT124
Escherichia coli	O182	BAQ02015.1
Escherichia coli	O183	BAL03056.1	GT122
Escherichia coli	O184	BAQ02031.1
Escherichia coli	O185	BAQ02048.1	GT134
Escherichia coli	O186	BAQ02068.1	GT135
Escherichia coli	O187	BAQ02088.1	GT129
Shigella boydii	2	ACD37126.1
Shigella boydii	3	ACD37037.1	GT129
Shigella boydii	4	ABB65530.1
Shigella boydii	5	AAL27327.1
Shigella boydii	6	AAL27339.1	GT122
Shigella boydii	7	ACD37072.1
Shigella boydii	8	ACA24754.1	GT129
Shigella boydii	9	AAL27351.1
Shigella boydii	11	AAS98031.1	GT122
Shigella boydii	12	ACD37026.1
Shigella boydii	13	AAR24270.1
Shigella boydii	14	ACD37051.1
Shigella boydii	15	ACD37078.1	GT124
Shigella boydii	16	ABD19779.1
Shigella boydii	17	ABI55342.1	GT123
Shigella flexneri	6	ABU80601.1
Shigella dysenteriae	2	ACD37006.1
Shigella dysenteriae	3	ACD37105.1
Shigella dysenteriae	4	ACD36984.1
Shigella dysenteriae	5	ACA24868.1
Shigella dysenteriae	7	AAR97964.1	GT135
Shigella dysenteriae	8	ACA24776.1	GT123
Shigella dysenteriae	9	ACD37111.1
Shigella dysenteriae	10	ACA24912.1
Shigella dysenteriae	11	ACA24840.1	GT122
Shigella dysenteriae	12	ACA24811.1	GT122
Shigella dysenteriae	13	ACA24792.1
Pseudomonas aeruginosa	O1	AAM27546.1	GT134
Pseudomonas aeruginosa	O2	AAM27728.1	GT133
Pseudomonas aeruginosa	O3	AAM27766.1	GT126
Pseudomonas aeruginosa	O4	AAM27782.1	GT126
Pseudomonas aeruginosa	O5	AAM27801.1	GT133
Pseudomonas aeruginosa	O9	AAM27879.1	GT122
Pseudomonas aeruginosa	O10	AAM27560.1
Pseudomonas aeruginosa	O11	AAM27574.1
Pseudomonas aeruginosa	O12	AAM27595.1
Pseudomonas aeruginosa	O13	AAM27615.1	GT126
Pseudomonas aeruginosa	O16	AAM27662.1	GT133
Pseudomonas aeruginosa	O18	AAM27693.1	GT133
Pseudomonas aeruginosa	O19	AAM27711.1
Pseudomonas aeruginosa	O20	AAM27748.1	GT133
Salmonella enterica	O11	AFW04820.1	GT122
Salmonella enterica	O21	AFW04741.1
Salmonella enterica	O39	AFW04696.1
Salmonella enterica	O40	AFW04706.1	GT134
Salmonella enterica	O42	AFW04812.1	GT122
Salmonella enterica	O43	AFW04802.1
Salmonella enterica	O44	AFW04828.1
Salmonella enterica	O45	AFW04716.1
Salmonella enterica	O47	AFW04867.1	GT122
Salmonella enterica	O48	AFW04668.1
Salmonella enterica	O51	AFW04888.1	GT122
Salmonella enterica	O52	AFW04790.1
Salmonella enterica	O53	AFW04837.1
Salmonella enterica	O57	AFW04883.1	GT122
Salmonella enterica	O59	AFW04847.1	GT129
Salmonella enterica	O60	AFW04860.1	GT122
Salmonella enterica	O61	AFW04757.1
Salmonella enterica	O62	AFW04785.1	GT122
Salmonella enterica	O63	AFW04735.1
Salmonella enterica	O65	AFW04684.1
